# Supplementary material for: Quercetin delays postovulatory aging of mouse oocytes by regulating SIRT expression and MPF activity
Source: Oncotarget. 2017 Mar 15;8(24):38631–41. doi: 10.18632/oncotarget.16219 (PMC5503559; doi:10.18632/oncotarget.16219)
Supplement: Supplementary file 2 [file oncotarget-08-38631-s002.xlsx]

## Sheet: 工作表1
Table s1: Primers used for real-time reverse transcription-PCR
Gene				Primer sequences (5'-3')
Sirt1				F: GCAACAGCATCTTGCCTGAT
				R: GTGCTACTGGTCTCACTT
Sirt2				F: GCCTGGGTTCCCAAAAGGAG
				R: GAGCGGAAGTCAGGGATACC
Sirt3				F: TATGGGCTGATGTGATGGCG
				R: AGTCGGGGCACTGATTTCTG
Gapdh				F: TGGCAAAGTGGAGATTGTTGCC
				R: AAGATGGTGATGGGCTTCCCG
F, forward; R, reverse.
